# Supplementary material for: Trans-Saharan migratory patterns in Vanessa cardui and evidence for a southward leapfrog migration
Source: iScience. 2024 Nov 8;27(12):111342. doi: 10.1016/j.isci.2024.111342 (PMC11626715; doi:10.1016/j.isci.2024.111342)
Supplement: Table S2. Capture date and location of each painted lady sample and the hydrogen isotope value (ẟ2H ± sd) and strontium isotope ratio (87Sr/86Sr ± sd) measured in the wing tissue (n = 118) — For additional metadata, see the Key Resources Table, related to STAR Methods [file mmc2.xlsx]

## Sheet: Sheet1
ID	Date	Country	ẟ2H	ẟ2H publication	87Sr/86Sr	87Sr/86Sr publication
GTcoll19B405	22.III.2019	Cyprus	-46 ± 0.9	this study	0.70840 ± 0.00003	this study
GTcoll19B407	22.III.2019	Cyprus	-34 ± 4	this study	0.70887 ± 0.00007	this study
GTcoll19B408	22.III.2019	Cyprus	-41 ± 4	this study	0.70846 ± 0.00011	this study
GTcoll19B412	5.IV.2019	Cyprus	-27 ± 4	this study	0.70949 ± 0.00008	this study
GTcoll19D178	20.III.2019	Israel	-24 ± 4	this study	0.70897 ± 0.00003	this study
GTcoll19D268	11.III.2019	Israel	-30 ± 4	this study	0.70891 ± 0.00003	this study
GTcoll19D125	23.III.2019	Israel	-33 ± 4	this study	0.70826 ± 0.00007	this study
GTcoll19D209	21.III.2019	Israel	-27 ± 4	this study	0.70852 ± 0.00003	this study
GTcoll19D270	5.IV.2019	Israel	-40 ± 4	this study	0.70879 ± 0.00003	this study
GTcoll19D274	7.IV.2019	Israel	-69 ± 4	this study	0.70858 ± 0.00003	this study
GTcoll19D309	3.III.2019	Israel	-53 ± 4	this study	0.70924 ± 0.00008	this study
GTcoll19D311	8.III.2019	Israel	-16 ± 4	this study	0.70854 ± 0.00004	this study
GTcoll19F156	11.IV.2019	Israel	-28 ± 4	this study	0.70875 ± 0.00005	this study
GTcoll19D757	18.IV.2019	Italy	-68 ± 0.9	this study	0.70990 ± 0.00006	this study
GTcoll19D089	19.III.2019	Italy	-43 ± 4	this study	0.71102 ± 0.00019	this study
GTcoll19D088	19.III.2019	Italy	-40 ± 4	this study	0.71094 ± 0.00004	this study
GTcoll19D784	8.IV.2019	Italy	-16 ± 4	this study	0.70973 ± 0.00004	this study
GTcoll19D505	12.III.2019	Jordan	-17 ± 4	this study	0.70879 ± 0.00004	this study
GTcoll19D509	12.III.2019	Jordan	-40 ± 4	this study	0.70934 ± 0.00002	this study
GTcoll19D635	20.III.2019	Jordan	-32 ± 4	this study	0.70898 ± 0.00003	this study
GTcoll19D639	20.III.2019	Jordan	-19 ± 4	this study	0.70933 ± 0.00004	this study
GTcoll19F216	6.XII.2018	Kenya	-26 ± 4	this study	0.70785 ± 0.00006	this study
RVcoll17G997	28.XI.2017	Kenya	-60 ± 4	this study	0.70790 ± 0.00008	this study
RVcoll17H061	29.XI.2017	Kenya	-67 ± 2.8	this study	0.70712 ± 0.0001	this study
RVcoll17H062	29.XI.2017	Kenya	-51 ± 4	this study	0.70710 ± 0.00008	this study
RVcoll17H084	29.XI.2017	Kenya	-59 ± 2.8	this study	0.70843 ± 0.00018	this study
RVcoll17H159	30.XI.2017	Kenya	-47 ± 4	this study	0.70694 ± 0.00011	this study
RVcoll17H163	30.XI.2017	Kenya	-51 ± 4	this study	0.70830 ± 0.00006	this study
RVcoll17H173	30.XI.2017	Kenya	-49 ± 4	this study	0.70782 ± 0.00023	this study
RVcoll17H244	1.XII.2017	Kenya	-57 ± 4	this study	0.70876 ± 0.0001	this study
RVcoll17H335	4.XII.2017	Kenya	-65 ± 2.8	this study	0.70707 ± 0.0001	this study
RVcoll17H342	4.XII.2017	Kenya	-56 ± 4	this study	0.70699 ± 0.00004	this study
RVcoll17H357	4.XII.2017	Kenya	-50 ± 4	this study	0.70818 ± 0.00017	this study
RVcoll17H360	4.XII.2017	Kenya	-69 ± 4	this study	0.70896 ± 0.00007	this study
RVcoll17H760	18.XII.2017	Kenya	-40 ± 4	this study	0.70992 ± 0.00005	this study
GTcoll19D347	6.I.2019	Spain	-55 ± 0.8	this study	0.70996 ± 0.00003	this study
GTcoll19D358	9.I.2019	Spain	-43 ± 0.6	this study	0.71072 ± 0.00009	this study
GTcoll19D366	14.III.2019	Spain	-39 ± 0.7	this study	0.7102 ± 0.00004	this study
GTcoll19D421	26.IV.2019	Spain	-55 ± 0.8	this study	0.71149 ± 0.00006	this study
GTcoll19D858	27.IV.2019	Spain	-48 ± 0.8	this study	0.70989 ± 0.00004	this study
GTcoll19F038	9.III.2019	Spain	-36 ± 4	this study	0.71327 ± 0.00004	this study
GTcoll19F064	9.III.2019	Spain	-50 ± 4	this study	0.70933 ± 0.00004	this study
GTcoll19F065	9.III.2019	Spain	-64 ± 4	this study	0.71141 ± 0.00004	this study
GTcoll19D727	28.III.2019	Syria	-12 ± 0.9	this study	0.7086 ± 0.00003	this study
GTcoll19D729	4.IV.2019	Syria	-36 ± 4	this study	0.70853 ± 0.00003	this study
GTcoll19D737	4.IV.2019	Syria	-47 ± 4	this study	0.70858 ± 0.00002	this study
GTcoll19D742	12.IV.2019	Syria	-30 ± 4	this study	0.70903 ± 0.00005	this study
RVcoll17H384	5.XII.2017	Uganda	-61 ± 4	this study	0.70834 ± 0.00005	this study
RVcoll17H397	6.XII.2017	Uganda	-32 ± 4	this study	0.71214 ± 0.00004	this study
RVcoll17A040	24.II.2017	Morocco	-38 ± 3.7	[S14]	0.70994 ± 0.00005	this study
RVcoll17A094	27.II.2017	Morocco	-46 ± 3.5	[S14]	0.71234 ± 0.00094	this study
RVcoll17A114	27.II.2017	Morocco	-53 ± 3.2	[S14]	0.71015 ± 0.00057	this study
RVcoll17A139	28.II.2017	Morocco	-52 ± 3.3	[S14]	0.70962 ± 0.0005	this study
RVcoll17A157	28.II.2017	Morocco	-48 ± 3.4	[S14]	0.71042 ± 0.00071	this study
RVcoll17A159	28.II.2017	Morocco	-43 ± 3.5	[S14]	0.70932 ± 0.00053	this study
RVcoll17A162	28.II.2017	Morocco	-25 ± 4.1	[S14]	0.71187 ± 0.00023	this study
RVcoll17A167	28.II.2017	Morocco	-39 ± 3.6	[S14]	0.70978 ± 0.00055	this study
RVcoll17A173	28.II.2017	Morocco	-49 ± 3.4	[S14]	0.71063 ± 0.00054	this study
RVcoll17A174	28.II.2017	Morocco	-53 ± 3.2	[S14]	0.71000 ± 0.00062	this study
RVcoll17A175	28.II.2017	Morocco	-48 ± 3.4	[S14]	0.70976 ± 0.00224	this study
RVcoll17A179	28.II.2017	Morocco	-48 ± 3.4	[S14]	0.71033 ± 0.00015	this study
RVcoll17A184	28.II.2017	Morocco	-35 ± 3.8	[S14]	0.71083 ± 0.00059	this study
RVcoll17A187	28.II.2017	Morocco	-34 ± 3.8	[S14]	0.71013 ± 0.00024	this study
RVcoll17A209	24.II.2017	Morocco	-45 ± 3.5	[S14]	0.71047 ± 0.00076	this study
RVcoll14M265	27.IV.2012	Spain	-49 ± 3.6	[S14]	0.70915 ± 0.00025	this study
RVcoll14M274	28.IV.2012	Spain	-51 ± 3.3	[S14]	0.70920 ± 0.0003	this study
RVcoll14M281	28.IV.2012	Spain	-48 ± 3.7	[S14]	0.70834 ± 0.00037	this study
RVcoll14M282	28.IV.2012	Spain	-49 ± 3.6	[S14]	0.70896 ± 0.0002	this study
RVcoll16C403	24.II.2016	Spain	-57 ± 3.4	[S14]	0.71086 ± 0.00035	this study
RVcoll16C407	23.II.2016	Spain	-58 ± 3.2	[S14]	0.71088 ± 0.00076	this study
RVcoll16C409	25.II.2016	Spain	-38 ± 3.8	[S14]	0.71036 ± 0.00059	this study
RVcoll16C413	16.II.2016	Spain	-25 ± 4.2	[S14]	0.71066 ± 0.00068	this study
RVcoll16C416	25.II.2016	Spain	-47 ± 3.4	[S14]	0.70982 ± 0.00051	this study
RVcoll16C425	16.II.2016	Spain	-35 ± 3.9	[S14]	0.71210 ± 0.00017	this study
Rvcoll14T597	21.X.2014	Benin	-71 ± 1.7	[S15]	0.71210 ± 0.00008	this study
Rvcoll14T630	21.X.2014	Benin	-56 ± 1.7	[S15]	0.71374 ± 0.00015	this study
Rvcoll14T645	22.X.2014	Benin	-81 ± 1.7	[S15]	0.71092 ± 0.00008	this study
Rvcoll14T653	22.X.2014	Benin	-78 ± 1.7	[S15]	0.71322 ± 0.00015	this study
Rvcoll14T867	26.X.2014	Benin	-44 ± 1.7	[S15]	0.71420 ± 0.00016	this study
Rvcoll14T876	26.X.2014	Benin	-55 ± 1.8	[S15]	0.71434 ± 0.00012	this study
Rvcoll14T715	22.X.2014	Benin	-85 ± 1.8	[S15]	0.71427 ± 0.0001	this study
Rvcoll14T075	3.X.2014	Chad	-71 ± 1.7	[S15]	0.71419 ± 0.00012	this study
Rvcoll14T186	5.X.2014	Chad	-85 ± 1.7	[S15]	0.71659 ± 0.00017	this study
Rvcoll14T192	5.X.2014	Chad	-71 ± 1.8	[S15]	0.71578 ± 0.00013	this study
Rvcoll14T202	6.X.2014	Chad	-58 ± 1.8	[S15]	0.71525 ± 0.00016	this study
Rvcoll14T240	6.X.2014	Chad	-77 ± 1.7	[S15]	0.71722 ± 0.00007	this study
Rvcoll14T273	7.X.2014	Chad	-48 ± 1.8	[S15]	0.72377 ± 0.0001	this study
Rvcoll14T280	7.X.2014	Chad	-51 ± 1.7	[S15]	0.71731 ± 0.00019	this study
Rvcoll14T305	8.X.2014	Chad	-64 ± 1.7	[S15]	0.71616 ± 0.00017	this study
Rvcoll14T339	10.X.2014	Chad	-49 ± 1.8	[S15]	0.72095 ± 0.00005	this study
Rvcoll14T366	11.X.2014	Chad	-81 ± 1.7	[S15]	0.71591 ± 0.00008	this study
Rvcoll14T378	11.X.2014	Chad	-80 ± 1.8	[S15]	0.71393 ± 0.00008	this study
Rvcoll14T967	2.XI.2014	Senegal	-70 ± 1.7	[S15]	0.71295 ± 0.00005	this study
Rvcoll14U004	4.XI.2014	Senegal	-66 ± 1.8	[S15]	0.71394 ± 0.00008	this study
Rvcoll14U014	4.XI.2014	Senegal	-68 ± 1.7	[S15]	0.71433 ± 0.00008	this study
Rvcoll14U016	4.XI.2014	Senegal	-65 ± 1.7	[S15]	0.71515 ± 0.00005	this study
Rvcoll14U018	4.XI.2014	Senegal	-64 ± 1.7	[S15]	0.71369 ± 0.00005	this study
Rvcoll14U050	5.XI.2014	Senegal	-59 ± 1.8	[S15]	0.71562 ± 0.00012	this study
Rvcoll14U061	5.XI.2014	Senegal	-45 ± 1.8	[S15]	0.71502 ± 0.00007	this study
Rvcoll14U074	6.XI.2014	Senegal	-41 ± 1.8	[S15]	0.71619 ± 0.00005	this study
GTcoll18B773	23.IX.2018	Benin	-84 ± 1.8	[S16]	0.71298 ± 0.00024	[S16]
GTcoll18B774	23.IX.2018	Benin	-81 ± 1.8	[S16]	0.71516 ± 0.00011	[S16]
GTcoll18B775	23.IX.2018	Benin	-76 ± 1.8	[S16]	0.71327 ± 0.00013	[S16]
GTcoll18B782	22.IX.2018	Benin	-79 ± 1.8	[S16]	0.71367 ± 0.00015	[S16]
GTcoll19H128	15.IX.2019	Benin	-83 ± 1.8	[S16]	0.72613 ± 0.00014	[S16]
GTcoll19H129	15.VIII.2019	Benin	-77 ± 1.8	[S16]	0.72074 ± 0.00015	[S16]
GTcoll19H137	9.X.2019	Benin	-83 ± 1.8	[S16]	0.71756 ± 0.00011	[S16]
GTcoll19H140	7.XI.2019	Benin	-84 ± 1.8	[S16]	0.71525 ± 0.00014	[S16]
GTcoll18B699	8.IX.2018	Senegal	-101 ± 1.8	[S16]	0.71063 ± 0.00029	[S16]
GTcoll18B705	7.IX.2018	Senegal	-86 ± 1.8	[S16]	0.71021 ± 0.00004	[S16]
GTcoll18B720	13.IX.2018	Senegal	-100 ± 1.8	[S16]	0.71438 ± 0.00024	[S16]
GTcoll18B721	13.IX.2018	Senegal	-109 ± 1.8	[S16]	0.71522 ± 0.00011	[S16]
GTcoll18B722	13.IX.2018	Senegal	-69 ± 1.8	[S16]	0.71543 ± 0.00008	[S16]
GTcoll19H115	29.IX.2019	Senegal	-79 ± 1.8	[S16]	0.71013 ± 0.00005	[S16]
GTcoll19H116	29.IX.2019	Senegal	-81 ± 1.8	[S16]	0.70971 ± 0.00006	[S16]
GTcoll19H119	26.X.2019	Senegal	-91 ± 1.8	[S16]	0.70980 ± 0.00002	[S16]
GTcoll19H120	26.X.2019	Senegal	-72 ± 1.8	[S16]	0.71019 ± 0.00003	[S16]
GTcoll19H121	9.XI.2019	Senegal	-65 ± 1.8	[S16]	0.70997 ± 0.00005	[S16]
